# Supplementary material for: Characterization of Salmonella Isolates Recovered from Stages of the Processing Lines at Four Broiler Processing Plants in Trinidad and Tobago
Source: Microorganisms. 2021 May 13;9(5):1048. doi: 10.3390/microorganisms9051048 (PMC8152471; doi:10.3390/microorganisms9051048)
Supplement: Supplementary file 1 [file microorganisms-09-01048-s001.zip]

Archive with 1 entries (1 files):
- microorganisms-1200148-supplementary.pdf
